# Supplementary material for: Synergistic Effect of Ribitol and Shikonin Promotes Apoptosis in Breast Cancer Cells
Source: Int J Mol Sci. 2025 Mar 15;26(6):2661. doi: 10.3390/ijms26062661 (PMC11942206; doi:10.3390/ijms26062661)
Supplement: Supplementary file 1 [file ijms-26-02661-s001.zip]

Archive with 1 entries (1 files):
- ijms-3403596-supplementary.pdf
